# Supplementary material for: Synergistic Anti-Cancer Effects of ERB-041 and Genistein through Estrogen Receptor Suppression-Mediated PI3K/AKT Pathway Downregulation in Canine Mammary Gland Tumor Cells
Source: Int J Mol Sci. 2024 Feb 20;25(5):2466. doi: 10.3390/ijms25052466 (PMC10931264; doi:10.3390/ijms25052466)
Supplement: Supplementary file 1 [file ijms-25-02466-s001.zip]

Archive with 1 entries (1 files):
- ijms-2867341-supplementary.pdf
